# Supplementary material for: Anlotinib inhibits esophageal cancer malignancy by ameliorating the immune microenvironment
Source: Discov Oncol. 2026 Jan 23;17:320. doi: 10.1007/s12672-026-04457-8 (PMC12913843; doi:10.1007/s12672-026-04457-8)
Supplement: Supplementary file 1 — Supplementary Material 1. [file 12672_2026_4457_MOESM1_ESM.xlsx]

## Sheet: Sheet1
Supplementary Table S1. Primers for quantitative PCR
Types of immune cells	Related marker genes	primers
macrophages	M-CD68-qPCR-F	GGCGGTGGAATACAATGTGTCC
	M-CD68-qPCR-R	AGCAGGTCAAGGTGAACAGCTG
	M-Lyz2-qPCR-F	TGCCAGAACTCTGAAAAGGAATGG
	M-Lyz2-qPCR-R	CAGTGCTTTGGTCTCCACGGTT
	M-CD86-qPCR-F	ACGTATTGGAAGGAGATTACAGCT
	M-CD86-qPCR-R	TCTGTCAGCGTTACTATCCCGC
	M-Msr1-qPCR-F	CGCACGTTCAATGACAGCATCC
	M-Msr1-qPCR-R	GCAAACACAAGGAGGTAGAGAGC
Neutrophil cells	M-Csf3r-qPCR-F	CCTGGATGATAGAACCTAACGGG
	M-Csf3r-qPCR-R	CTCTCCAGCGAAGGTGTAGACA
	M-Itgam-qPCR-F	TACTTCGGGCAGTCTCTGAGTG
	M-Itgam-qPCR-R	ATGGTTGCCTCCAGTCTCAGCA
Dendritic cells	M-Itga4-qPCR-F	GCAAAGAGGTCCCAGGCTACAT
	M-Itga4-qPCR-R	CCTGTAATCACGTCAGAAGTCCC
	M-Cd40-qPCR-F	ACCAGCAAGGATTGCGAGGCAT
	M-Cd40-qPCR-R	GGATGACAGACGGTATCAGTGG
	M-Cd83-qPCR-F	ACCGTGGTTCTGAAGGTGACAG
	M-Cd83-qPCR-R	CCAGAGAGAAGAGCAACACAGC
B cells	M-Cd79a-qPCR-F	ACGCTCCTGTGGTACTTACCTC
	M-Cd79a-qPCR-R	CCTTCTGCTGTGATGATGCGGT
	M-Cd79b-qPCR-F	CCAGCAATGACAAGCAGTGACC
	M-Cd79b-qPCR-R	CCTGAGTGGTTTGTGTAGCAGTG
NK cells	M-Klrd1-qPCR-F	GCAGAGATTTCTGTGCTTCGCAG
	M-Klrd1-qPCR-R	CATCCTCCCATAGCCAGGCATT
	M-Klrk1-qPCR-F	CCTATCACTGGATGGGACTGGT
	M-Klrk1-qPCR-R	GCTTGAGCCATAGACAGCACAG
	M-Klrc1-qPCR-F	CTCATGGACTGGAATCCTTCGG
	M-Klrc1-qPCR-R	GACCAGAAGCTGACATCATGGC
T cells	M-Cd3d-qPCR-F	TGACCTCATCGCAACTCTGCTC
	M-Cd3d-qPCR-R	TCAGCAGTGCTTGAACCTCAGC
	M-Cd3g-qPCR-F	TCTCATTGCGGGACAGGATGGA
	M-Cd3g-qPCR-R	CCTTGGAGATGGCTGTACTGGT
	M-Cd3e-qPCR-F	GCTCCAGGATTTCTCGGAAGTC
	M-Cd3e-qPCR-R	ATGGCTACTGCTGTCAGGTCCA
CD8 T cells	M-Cd8a-qPCR-F	ACTACCAAGCCAGTGCTGCGAA
	M-Cd8a-qPCR-R	ATCACAGGCGAAGTCCAATCCG
	M-Cd8b1-qPCR-F	GAATGTGAAGCCAGAGGACAGTG
	M-Cd8b1-qPCR-R	GGGCAGTTGTAGGAAGGACATC
CD4 T cells	M-Cd4-qPCR-F	AGGTGATGGGACCTACCTCTC
	M-Cd4-qPCR-R	GGGGCCACCACTTGAACTAC
proliferative cells	M-Top2a-qPCR-F	CAAGCGAGAAGTGAAGGTTGCC
	M-Top2a-qPCR-R	GCTACCCACAAAATTCTGCGCC
	M-Mki67-qPCR-F	GAGGAGAAACGCCAACCAAGAG
	M-Mki67-qPCR-R	TTTGTCCTCGGTGGCGTTATCC
	M-VEGFR2-QPCR-F	CGAGACCATTGAAGTGACTTGCC
	M-VEGFR2-QPCR-R	TTCCTCACCCTGCGGATAGTCA
